# Supplementary material for: The Effectiveness of Plasma Rich in Growth Factors (PRGF) in the Treatment of Nerve Compression Syndromes of the Upper Extremity: A Retrospective Observational Clinical Study
Source: J Clin Med. 2022 Aug 16;11(16):4789. doi: 10.3390/jcm11164789 (PMC9409748; doi:10.3390/jcm11164789)
Supplement: Supplementary file 1 [file jcm-11-04789-s001.zip]

Archive with 1 entries (1 files):
- jcm-1819321-supplementary.pdf
